# Supplementary material for: Inoculation with Actinobacteria spp. Isolated from a Hyper-Arid Environment Enhances Tolerance to Salinity in Lettuce Plants (Lactuca sativa L.)
Source: Plants (Basel). 2023 May 18;12(10):2018. doi: 10.3390/plants12102018 (PMC10222102; doi:10.3390/plants12102018)
Supplement: Supplementary file 1 [file plants-12-02018-s001.zip]

Archive with 1 entries (1 files):
- plants-2392870-supplementary.pdf
